# Supplementary material for: Lifestyle, Demographic and Socio-Economic Determinants of Mental Health Disorders of Employees in the European Countries
Source: Int J Environ Res Public Health. 2022 Sep 21;19(19):11913. doi: 10.3390/ijerph191911913 (PMC9565551; doi:10.3390/ijerph191911913)
Supplement: Supplementary file 1 [file ijerph-19-11913-s001.zip]

Archive with 1 entries (1 files):
- ijerph-1867487-supplementary.pdf
